# Supplementary material for: Assessing Radish Health during Space Cultivation by Gene Transcription
Source: Plants (Basel). 2023 Sep 30;12(19):3458. doi: 10.3390/plants12193458 (PMC10574649; doi:10.3390/plants12193458)
Supplement: Supplementary file 1 [file plants-12-03458-s001.zip]

Archive with 1 entries (1 files):
- plants-2600128-SI.pdf
